# Supplementary material for: Computational Identification of Blood–Brain Barrier-Permeant Microbiome Metabolites with Binding Affinity to Neurotransmitter Receptors in Neurodevelopmental Disorders
Source: Molecules. 2026 Jan 20;31(2):366. doi: 10.3390/molecules31020366 (PMC12844128; doi:10.3390/molecules31020366)
Supplement: Supplementary file 1 [file molecules-31-00366-s001.zip]

Archive with 1 entries (1 files):
- molecules-4004418-supplementary.pdf
